# Supplementary material for: Spontaneous Loss of Virulence in Natural Populations of Listeria monocytogenes
Source: Infect Immun. 2017 Oct 18;85(11):e00541-17. doi: 10.1128/IAI.00541-17 (PMC5649026; doi:10.1128/IAI.00541-17)
Supplement: Supplemental material [file IAI.00541-17_zii999092197s1.xlsx]

## Sheet: Feuil1
Supplementary Table 1. Characteristics and amino-acid modifications identified in PrfA and LLO for the 60 non-hemolytic strains.
										Variability in PrfA																						Variability in LLO										Variability in GshF
										Length (aa)	21	32	51	52	58	59	72	76	86	106	123	129	148	170	175	185	207	220	221	238		Length (aa)	31	35	250	261	299	438	484	523		Length (aa)
BIGSdb-Lm Id	Isolate	Source type	Lineage	PCR serogroup	Clonal complex (MLST)	Sequence type (MLST)	cgMLST type (cgMLST)	Used in hly and prfAqRT-PCR assays		238	Q	W	I	S	M	N	G	T	E	L	Q	A	L	T	G	A	Y	K	L	*		529	N	S	S	N	G	V	C	K		776
7890	CLIP 1997/74314	Human	I	IVb	CC1	ST1	CT2647	Yes		57 (Truncated)	-	-	-	-	*	-	-	-	-	-	-	-	-	-	-	-	-	-	-	-		529	-	L	-	-	-	I	-	S		776
7881	CLIP 1994/56373	Unknown	I	IVb	CC1	ST63	CT2648	Yes		238	-	-	-	-	-	-	-	-	-	-	-	-	-	-	-	-	-	-	F	-		529	-	L	-	-	-	I	-	S		776
9861 (Illumina), 9664 (PacBio)	CLIP 1998/76801	Unknown	I	IVb	CC1	ST79	CT274	Yes		238	-	-	-	-	-	-	-	-	-	-	-	-	-	-	-	-	-	-	-	-		0 (Absent)	-	-	-	-	-	-	-	-		0 (Absent)
7895	CLIP 2000/86396	Food	I	IVb	CC2	ST2	CT2649			169 (Truncated)	-	-	-	-	-	-	-	-	-	-	-	-	-	*	-	-	-	-	-	-		529	-	L	-	-	-	I	-	S		776
7896	CLIP 2000/86467	Food	I	IVb	CC2	ST2	CT2649	Yes		169 (Truncated)	-	-	-	-	-	-	-	-	-	-	-	-	-	*	-	-	-	-	-	-		529	-	L	-	-	-	I	-	S		776
2747	CLIP 1989/13993	Unknown	I	IVb	CC2	ST2	CT2650			122 (Truncated)	-	-	-	-	-	-	-	-	-	-	*	-	-	-	-	-	-	-	-	-		529	-	L	-	-	-	I	-	S		776
2805	CLIP 1989/13994	Unknown	I	IVb	CC2	ST2	CT2641			122 (Truncated)	-	-	-	-	-	-	-	-	-	-	*	-	-	-	-	-	-	-	-	-		529	-	L	-	-	-	I	-	S		776
7910	CLIP 1988/9568	Unknown	I	IVb	CC2	ST2	CT2650			122 (Truncated)	-	-	-	-	-	-	-	-	-	-	*	-	-	-	-	-	-	-	-	-		529	-	L	-	-	-	I	-	S		776
8022	CLIP 1989/13996	Unknown	I	IVb	CC2	ST2	CT2650	Yes		122 (Truncated)	-	-	-	-	-	-	-	-	-	-	*	-	-	-	-	-	-	-	-	-		529	-	L	-	-	-	I	-	S		776
89	CLIP 1989/13656	Human	I	IVb	CC2	ST553	CT431	Yes		238	-	-	-	-	-	-	-	-	-	-	-	-	-	-	-	-	-	-	-	-		483 (Truncated)	-	L	-	-	-	I	*	S		776
7888	CLIP 1996/70991	Food	I	IVb	CC4	ST165	CT2646	Yes		20 (Truncated)	*	-	-	-	-	-	-	-	-	-	-	-	-	-	-	-	-	-	-	-		529	H	L	-	-	-	I	-	S		776
7891	CLIP 1997/74466	Food	I	IVb	CC54	ST166	CT2651	Yes		85 (Truncated)	-	-	-	-	-	-	-	-	*	-	-	-	-	-	-	-	-	-	-	-		529	-	L	-	-	-	I	-	S		776
7917	CLIP 2006/01642	Food	I	IVb	CC6	ST6	CT464	Yes		238	-	-	-	-	-	-	-	-	-	-	-	-	-	-	C	-	-	-	-	-		529	H	L	-	-	-	I	-	S		776
7884	CLIP 1994/58618	Unknown	I	IIb	CC224	ST224	CT2644	Yes		238	-	-	-	-	-	-	-	-	-	-	-	P	-	-	-	-	-	-	-	-		529	H	L	-	-	-	I	-	S		776
7915	CLIP 2007/00551	Food	I	IIb	CC224	ST224	CT2645	Yes		147 (Truncated)	-	-	-	-	-	-	-	-	-	-	-	-	*	-	-	-	-	-	-	-		529	H	L	-	-	-	I	-	S		776
7908	CLIP 2004/96369	Food	I	IIb	CC59	Not determined	CT2643	Yes		58 (Truncated)	-	-	-	-	-	*	-	-	-	-	-	-	-	-	-	-	-	-	-	-		529	H	L	-	-	-	I	-	S		776
7906	CLIP 2004/96348	Food	I	IIb	CC59	ST59	CT2643			58 (Truncated)	-	-	-	-	-	*	-	-	-	-	-	-	-	-	-	-	-	-	-	-		529	H	L	-	-	-	I	-	S		776
7912	CLIP 2006/00912	Food	I	IIb	CC59	ST59	CT2643			58 (Truncated)	-	-	-	-	-	*	-	-	-	-	-	-	-	-	-	-	-	-	-	-		529	H	L	-	-	-	I	-	S		776
7907	CLIP 2004/96367	Production environment	I	IIb	CC59	ST59	CT2643			58 (Truncated)	-	-	-	-	-	*	-	-	-	-	-	-	-	-	-	-	-	-	-	-		529	H	L	-	-	-	I	-	S		776
2817	CLIP 2008/01432	Food	I	IIb	CC77	ST77	CT2642			51 (Truncated)	-	-	-	*	-	-	-	-	-	-	-	-	-	-	-	-	-	-	-	-		529	-	L	N	-	-	I	-	S		776
7914	CLIP 2008/01433	Food	I	IIb	CC77	ST77	CT2642			51 (Truncated)	-	-	-	*	-	-	-	-	-	-	-	-	-	-	-	-	-	-	-	-		529	-	L	N	-	-	I	-	S		776
6452	CLIP 2008/01435	Production environment	I	IIb	CC77	ST77	CT2642	Yes		51 (Truncated)	-	-	-	*	-	-	-	-	-	-	-	-	-	-	-	-	-	-	-	-		529	-	L	N	-	-	I	-	S		776
7889	CLIP 1996/71614	Food	I	IIb	CC77	ST77	CT48	Yes		206 (Truncated)	-	-	-	-	-	-	-	-	-	-	-	-	-	-	-	-	*	-	-	-		529	-	L	-	-	-	I	-	S		776
7892	CLIP 1997/75561	Food	II	IIc	CC9	ST123	CT2653	Yes		238	-	-	-	-	-	-	D	-	-	-	-	-	-	-	-	-	-	-	-	-		529	-	-	-	-	-	-	-	-		776
7905	CLIP 2002/91022	Food	II	IIa	CC121	ST121	CT2654	Yes		31 (Truncated)	-	*	-	-	-	-	-	-	-	-	-	-	-	-	-	-	-	-	-	-		529	-	-	-	-	-	I	-	-		776
51	CLIP 2007/01014	Food	II	IIa	CC121	ST121	CT930			238	-	-	-	-	-	-	-	-	-	-	-	-	-	-	-	-	-	-	-	-		529	-	-	-	-	V	I	-	-		776
7913	CLIP 2007/01406	Food	II	IIa	CC121	ST121	CT930	Yes		238	-	-	-	-	-	-	-	-	-	-	-	-	-	-	-	-	-	-	-	-		529	-	-	-	-	V	I	-	-		776
7897	CLIP 2001/86823	Food	II	IIa	CC155	ST155	CT3442			293 (Longer)	-	-	-	-	-	-	-	-	-	-	-	-	-	-	-	-	-	-	-	Q		529	-	-	-	-	-	I	-	S		776
7903	CLIP 2002/90709	Food	II	IIa	CC155	ST155	CT2655			293 (Longer)	-	-	-	-	-	-	-	-	-	-	-	-	-	-	-	-	-	-	-	Q		529	-	-	-	-	-	I	-	S		776
7904	CLIP 2002/90710	Food	II	IIa	CC155	ST155	CT2655	Yes		293 (Longer)	-	-	-	-	-	-	-	-	-	-	-	-	-	-	-	-	-	-	-	Q		529	-	-	-	-	-	I	-	S		776
7911	CLIP 2006/01545	Food	II	IIa	CC155	ST155	CT2656			293 (Longer)	-	-	-	-	-	-	-	-	-	-	-	-	-	-	-	-	-	-	-	Q		529	-	-	-	-	-	I	-	S		776
7880	CLIP 1994/53018	Food	II	IIa	CC155	ST155	CT2657			293 (Longer)	-	-	-	-	-	-	-	-	-	-	-	-	-	-	-	-	-	-	-	Q		529	-	-	-	-	-	I	-	S		776
7883	CLIP 1994/57900	Food	II	IIa	CC155	ST155	CT2658			293 (Longer)	-	-	-	-	-	-	-	-	-	-	-	-	-	-	-	-	-	-	-	Q		529	-	-	-	-	-	I	-	S		776
7902	CLIP 2001/89664	Food	II	IIa	CC31	ST31	CT2659			184 (Truncated)	-	-	-	-	-	-	-	-	-	-	-	-	-	-	-	*	-	-	-	-		529	-	-	-	-	-	-	-	-		776
9437	CLIP 1999/77725	Food	II	IIa	CC31	ST31	CT2659			184 (Truncated)	-	-	-	-	-	-	-	-	-	-	-	-	-	-	-	*	-	-	-	-		529	-	-	-	-	-	-	-	-		776
9357	CLIP 1996/70860	Unknown	II	IIa	CC31	ST31	CT2660			184 (Truncated)	-	-	-	-	-	-	-	-	-	-	-	-	-	-	-	*	-	-	-	-		529	-	-	-	-	-	-	-	-		776
7885	CLIP 1994/58924	Food	II	IIa	CC31	ST31	CT2661			184 (Truncated)	-	-	-	-	-	-	-	-	-	-	-	-	-	-	-	*	-	-	-	-		529	-	-	-	-	-	-	-	-		776
7894	CLIP 2000/85299	Unknown	II	IIa	CC31	ST31	CT2662	Yes		184 (Truncated)	-	-	-	-	-	-	-	-	-	-	-	-	-	-	-	*	-	-	-	-		529	-	-	-	-	-	-	-	-		776
7909	CLIP 1993/48266	Food	II	IIa	CC31	ST31	CT2663			184 (Truncated)	-	-	-	-	-	-	-	-	-	-	-	-	-	-	-	*	-	-	-	-		529	-	-	-	-	-	-	-	-		776
7882	CLIP 1994/57886	Food	II	IIa	CC31	ST31	CT2665			184 (Truncated)	-	-	-	-	-	-	-	-	-	-	-	-	-	-	-	*	-	-	-	-		529	-	-	-	-	-	-	-	-		776
9331	CLIP 1994/58943	Food	II	IIa	CC31	ST185	CT2666			184 (Truncated)	-	-	-	-	-	-	-	-	-	-	-	-	-	-	-	*	-	-	-	-		529	-	-	-	-	-	-	-	-		776
9338	CLIP 1994/59995	Unknown	II	IIa	CC31	ST31	CT2667			184 (Truncated)	-	-	-	-	-	-	-	-	-	-	-	-	-	-	-	*	-	-	-	-		529	-	-	-	-	-	-	-	-		776
9482	CLIP 2002/91817	Unknown	II	IIa	CC31	ST31	CT875			184 (Truncated)	-	-	-	-	-	-	-	-	-	-	-	-	-	-	-	*	-	-	-	-		529	-	-	-	-	-	-	-	-		776
7901	CLIP 2001/89515	Food	II	IIa	CC31	ST31	CT878			184 (Truncated)	-	-	-	-	-	-	-	-	-	-	-	-	-	-	-	*	-	-	-	-		529	-	-	-	-	-	-	-	-		776
7899	CLIP 2001/89404	Unknown	II	IIa	CC31	ST31	CT878			184 (Truncated)	-	-	-	-	-	-	-	-	-	-	-	-	-	-	-	*	-	-	-	-		529	-	-	-	-	-	-	-	-		776
9475	CLIP 2001/87976	Unknown	II	IIa	CC31	ST31	CT878			184 (Truncated)	-	-	-	-	-	-	-	-	-	-	-	-	-	-	-	*	-	-	-	-		529	-	-	-	-	-	-	-	-		776
9476	CLIP 2001/89403	Unknown	II	IIa	CC31	ST31	CT878			184 (Truncated)	-	-	-	-	-	-	-	-	-	-	-	-	-	-	-	*	-	-	-	-		529	-	-	-	-	-	-	-	-		776
9477	CLIP 2001/89405	Unknown	II	IIa	CC31	ST31	CT878			184 (Truncated)	-	-	-	-	-	-	-	-	-	-	-	-	-	-	-	*	-	-	-	-		529	-	-	-	-	-	-	-	-		776
9479	CLIP 2001/89407	Unknown	II	IIa	CC31	ST31	CT878			184 (Truncated)	-	-	-	-	-	-	-	-	-	-	-	-	-	-	-	*	-	-	-	-		529	-	-	-	-	-	-	-	-		776
9481	CLIP 2001/89413	Unknown	II	IIa	CC31	ST31	CT878			184 (Truncated)	-	-	-	-	-	-	-	-	-	-	-	-	-	-	-	*	-	-	-	-		529	-	-	-	-	-	-	-	-		776
7900	CLIP 2001/89484	Food	II	IIa	CC31	ST167	CT878			184 (Truncated)	-	-	-	-	-	-	-	-	-	-	-	-	-	-	-	*	-	-	-	-		529	-	-	-	-	-	-	-	-		776
9478	CLIP 2001/89406	Unknown	II	IIa	CC31	ST186	CT878			184 (Truncated)	-	-	-	-	-	-	-	-	-	-	-	-	-	-	-	*	-	-	-	-		529	-	-	-	-	-	-	-	-		776
9480	CLIP 2001/89408	Unknown	II	IIa	CC31	ST187	CT878			184 (Truncated)	-	-	-	-	-	-	-	-	-	-	-	-	-	-	-	*	-	-	-	-		529	-	-	-	-	-	-	-	-		776
7887	CLIP 1995/68707	Food	II	IIa	CC37	ST37	CT2652	Yes		105 (Truncated)	-	-	-	-	-	-	-	-	-	*	-	-	-	-	-	-	-	-	-	-		529	-	-	-	-	-	-	-	-		776
8048	CLIP 1989/14490	Unknown	II	IIa	CC7	ST107	CT1552			50 (Truncated)	-	-	*	-	-	-	-	-	-	-	-	-	-	-	-	-	-	-	-	-		260 (Truncated)	-	-	-	*	-	-	-	-		776
9435	CLIP 1998/75799	Unknown	II	IIa	CC7	ST107	CT1552	Yes		50 (Truncated)	-	-	*	-	-	-	-	-	-	-	-	-	-	-	-	-	-	-	-	-		260 (Truncated)	-	-	-	*	-	-	-	-		776
9436	CLIP 1998/77604	Unknown	II	IIa	CC7	ST12	CT720	Yes		75 (Truncated)	-	-	-	-	-	-	-	*	-	-	-	-	-	-	-	-	-	-	-	-		529	-	-	-	-	-	-	-	-		776
7886	CLIP 1994/60344	Food	II	IIa	ST13	ST13	CT2668			238	-	-	-	-	-	-	-	-	-	-	-	-	-	-	-	-	-	T	-	-		529	-	-	-	-	-	-	-	-		776
7893	CLIP 2000/80770	Food	II	IIa	ST13	ST13	CT2669	Yes		238	-	-	-	-	-	-	-	-	-	-	-	-	-	-	-	-	-	T	-	-		529	-	-	-	-	-	-	-	-		776
7898	CLIP 2001/87255	Unknown	II	IIa	ST13	ST13	CT2670			238	-	-	-	-	-	-	-	-	-	-	-	-	-	-	-	-	-	T	-	-		529	-	-	-	-	-	-	-	-		776

## Sheet: Feuil2
isolate	source_type	CC (MLST)	Lineage (MLST)	PrfA	PrfA position truncation	72	129	175	220	221
2007/01014	Food	CC121	II	Complete	-
1989/13656	Human	CC2	I	Complete	-
1989/13993	Unknown	CC2	I	Truncated	Truncated pos 123
1989/13994	Unknown	CC2	I	Truncated	Truncated pos 123
2008/01432	Food	CC77	I	Truncated	Truncated pos 52
2008/01435	Production environment	CC77	I	Truncated	Truncated pos 52
1994/53018	Food	CC155	II	Longer	-
1994/56373	Unknown	CC1	I	Complete	-					L221F
1994/57886	Food	CC31	II	Truncated	Truncated pos 185
1994/57900	Food	CC155	II	Longer	-
1994/58618	Unknown	CC224	I	Complete	-		A129P
1994/58924	Food	CC31	II	Truncated	Truncated pos 185
1994/60344	Food	ST13	II	Complete	-				K220T
1995/68707	Food	CC37	II	Truncated	Truncated pos 106
1996/70991	Food	CC4	I	Truncated	Truncated pos 21
1996/71614	Food	CC77	I	Truncated	Truncated pos 207
1997/74314	Human	CC1	I	Truncated	Truncated pos 59
1997/74466	Food	CC54	I	Truncated	Truncated pos 86
1997/75561	Food	CC9	II	Complete	-	G72D
2000/80770	Food	ST13	II	Complete	-				K220T
2000/85299	Unknown	CC31	II	Truncated	Truncated pos 185
2000/86396	Food	CC2	I	Truncated	Truncated pos 170
2000/86467	Food	CC2	I	Truncated	Truncated pos 170
2001/86823	Food	CC155	II	Longer	-
2001/87255	Unknown	ST13	II	Complete	-				K220T
2001/89404	Unknown	CC31	II	Truncated	Truncated pos 185
2001/89484	Food	CC31	II	Truncated	Truncated pos 185
2001/89515	Food	CC31	II	Truncated	Truncated pos 185
2001/89664	Food	CC31	II	Truncated	Truncated pos 185
2002/90709	Food	CC155	II	Longer	-
2002/90710	Food	CC155	II	Longer	-
2002/91022	Food	CC121	II	Truncated	Truncated pos 32
2004/96348	Food	CC59	I	Truncated	Truncated pos 59
2004/96367	Production environment	CC59	I	Truncated	Truncated pos 59
2004/96369	Food	CC59	I	Truncated	Truncated pos 59
1993/48266	Food	CC31	II	Truncated	Truncated pos 185
1988/9568	Unknown	CC2	I	Truncated	Truncated pos 123
2006/01545	Food	CC155	II	Longer	-
2006/00912	Food	CC59	I	Truncated	Truncated pos 59
2007/01406	Food	CC121	II	Complete	-
2008/01433	Food	CC77	I	Truncated	Truncated pos 52
2007/00551	Food	CC224	I	Truncated	Truncated pos 148
1998/76801	Unknown	CC1	I	Complete	-
2006/01642	Food	CC6	I	Complete	-			G175C
1989/13996	Unknown	CC2	I	Truncated	Truncated pos 123
1989/14490	Unknown	CC7	II	Truncated	Truncated pos 51
1994/58943	Food	CC31	II	Truncated	Truncated pos 185
1994/59995	Unknown	CC31	II	Truncated	Truncated pos 185
1996/70860	Unknown	CC31	II	Truncated	Truncated pos 185
1998/75799	Unknown	CC7	II	Truncated	Truncated pos 51
1998/77604	Unknown	CC7	II	Truncated	Truncated pos 76
1999/77725	Food	CC31	II	Truncated	Truncated pos 185
2001/87976	Unknown	CC31	II	Truncated	Truncated pos 185
2001/89403	Unknown	CC31	II	Truncated	Truncated pos 185
2001/89405	Unknown	CC31	II	Truncated	Truncated pos 185
2001/89406	Unknown	CC31	II	Truncated	Truncated pos 185
2001/89407	Unknown	CC31	II	Truncated	Truncated pos 185
2001/89408	Unknown	CC31	II	Truncated	Truncated pos 185
2001/89413	Unknown	CC31	II	Truncated	Truncated pos 185
2002/91817	Unknown	CC31	II	Truncated	Truncated pos 185
