# Supplementary material for: Spontaneous Loss of Virulence in Natural Populations of Listeria monocytogenes
Source: Infect Immun. 2017 Oct 18;85(11):e00541-17. doi: 10.1128/IAI.00541-17 (PMC5649026; doi:10.1128/IAI.00541-17)
Supplement: Supplemental material [file IAI.00541-17_zii999092197s2.xlsx]

## Sheet: Feuil1
Supplementary Table 2. Primers used in this study
Primer	Sequence 5´ -> 3´	Use
hly-1 BamHI-pPL2	CGGGATCCCTAATGTGCGTT	Construction of pPL2hly for hlycomplementation
hly-2 SpeI	GGACTAGTGTGTGTGTTAAGCGGT
PL95	ACATAATCAGTCCAAAGTAGATGC	Checking insertion of pPL2 into listerial chromosome
NC16	GTCAAAACATACGCTCTTATC
gyrB_F	AAGTATCTGGCGGACTTCACG	qPCR of gyrB
gyrB_R	TCACCACGTTCAAAGCGTTG
prfA_F	GGCTCTATTTGCGGTCAACT	qPCR of prfA
prfA_R	GCTAACAGCTGAGCTATGTGC
hly_F	TGCGCAACAAACTGAAGCAA	qPCR of hly
hly_R	TGGCGTCTTAGGACTTGCAG
